# Supplementary material for: Enhancing Efficiency of Dye Sensitized Solar Cells by Coinage Metal Doping of Cyanidin-Silver Trimer Hybrids at TiO2 Support Based on Theoretical Study
Source: Nanomaterials (Basel). 2024 Jun 15;14(12):1034. doi: 10.3390/nano14121034 (PMC11206320; doi:10.3390/nano14121034)
Supplement: Supplementary file 1 [file nanomaterials-14-01034-s001.zip]

Archive with 1 entries (1 files):
- nanomaterials-3050295-supplementary.pdf
